# Supplementary material for: Modulation of Amyloid β-Induced Microglia Activation and Neuronal Cell Death by Curcumin and Analogues
Source: Int J Mol Sci. 2022 Apr 15;23(8):4381. doi: 10.3390/ijms23084381 (PMC9027876; doi:10.3390/ijms23084381)
Supplement: Supplementary file 1 [file ijms-23-04381-s001.zip]

Archive with 1 entries (1 files):
- ijms-1650248-supplementary.pdf
